# Supplementary material for: Community- and government-managed marine protected areas increase fish size, biomass and potential value
Source: PLoS One. 2017 Aug 14;12(8):e0182342. doi: 10.1371/journal.pone.0182342 (PMC5555630; doi:10.1371/journal.pone.0182342)
Supplement: S1 Dataset — (XLSX) [file pone.0182342.s002.xlsx]

## Sheet: Metadata
Data for Chirico et al.
Univariate analyses
Variable	Explanation
transect	Individual code for each point transect (5 x 5 m area)
site	Short name of each of the five sites: Kan = Kanamai, Kisite = Kisite Marine National Park, KurC = Kuruwitu Community-managed reserve, Momb = Mombasa Marine National Park, Nyali = Nyali
management	Short name of each of the three management types: Open = open for fishing, CBR = community-managed reserve with fishing ban, MPA = government-managed reserve with fishing ban
age	Number of years of protection at the time of the study: 0-33 years
coral_cover	Mean hard coral cover (%) within point transect (five replicates)
coral_stdev	Standard deviation for coral_cover
seagrass_cover	Mean seagrass cover (%) within point transect (five replicates)
seagrass_stdev	Standard deviation for seagrass_cover
fish_density	Total density (number of individuals) of all fish species observed within the transect during 15 min
fish_size	Mean size (standard length: cm) of all individual fish observed within the transect
fish_biomass	Total biomass (kg; wet weight) of all fish observed within the transect during 15 min
fish_value	Estimated pooled value (Kenya Shilling) of all fish observed within the transect, based on their size and value group

## Sheet: Data
transect	site	management	habitat	age	coral_cover	coral_stdev	seagrass_cover	seagrass_stdev	fish_density	fish_length	fish_biomass	fish_value
F1	Kan	CBR	Coral	1	2.8	1.939072	0.6	1.2	40	10.3625	2.007201662	105.5417047
F2	Kan	CBR	Coral	1	19	11.1355	0.8	0.7483	22	7.340909091	0.766199679	40.84606604
F3	Kan	CBR	Coral	1	1.4	1.49666	8.6	4.36348	8	6.0625	0.158581099	15.1674135
F4	Kan	CBR	Coral	1	2.8	0.74833	2	0.8944	8	12.75	0.592506672	44.19702816
F5	Kan	CBR	Coral	1	7.6	3.382307	1.6	1.6248	29	10.86206897	1.796265792	133.2121323
F6	Kan	CBR	Coral	1	21.4	15.73023	10.9	14.927	25	11.86	2.565217825	172.3904891
F7	Kan	CBR	Coral	1	16	10.63955	0.2	0.244949	66	10.54545455	7.608895044	592.4309718
F8	Kan	CBR	Coral	1	6	12.0	2.4	2.154066	19	13.73684211	2.753107232	198.007642
F11	Kan	CBR	Seagrass	1	0.2	0.4	47.2	13.2763	0		0	0
F12	Kan	CBR	Seagrass	1	0	0	47	10.6019	3	22	0.859069404	129.3816268
F13	Kan	CBR	Seagrass	1	0	0	37.9	16.7224	0		0	0
F15	Kan	CBR	Seagrass	1	0	0	55.2	6.17738	7	11.92857143	0.568852387	71.26230496
F16	Kan	CBR	Seagrass	1	0.9	0.66332	27.6	13.2303	7	14.78571429	1.252272224	196.7196831
F19	Kan	CBR	Seagrass	1	0	0	60	13.0384	9	17.05555556	1.328739686	179.383957
F20	Kan	CBR	Seagrass	1	0	0	23.6	7.05975	9	20.33333333	2.004303581	240.8969451
F1	Kan	Open	Coral	0	6.4	9.4784	13.7	16.01125	38	6.947368421	0.457770837	17.96209345
F2	Kan	Open	Coral	0	2.8	5.1049	4.8	3.76298	78	6.782051282	1.10490909	22.47597999
F4	Kan	Open	Coral	0	25.6	13.3955	1.2	1.4696	37	6.527027027	0.44927728	17.04952462
F5	Kan	Open	Coral	0	29	16.2358	2.2	2.0396	46	7.793478261	1.013501504	39.25930206
F6	Kan	Open	Coral	0	18.4	10.5943	12.6	11.4472	44	7.284090909	0.673150328	20.70206247
F8	Kan	Open	Coral	0	60.2	15.8417	2.4	4.8	63	5.182539683	0.566115578	16.65517564
F9	Kan	Open	Coral	0	2.2	2.4	20.4	21.2283	21	8.095238095	0.428078664	22.77892004
F11	Kan	Open	Seagrass	0	1.6	2.059126	58.8	16.27759	6	8.75	0.040926631	0.055135469
F12	Kan	Open	Seagrass	0	0	0	54.8	9.703608	3	7.5	0.031007267	0.052280993
F16	Kan	Open	Seagrass	0	0	0	28.3	6.720119	10	9.2	0.347422238	28.07474522
F17	Kan	Open	Seagrass	0	0	0	40.6	5.571355	12	10.91666667	0.439543615	28.21960916
F18	Kan	Open	Seagrass	0	0	0	29.4	4.409082	6	12	0.161332288	9.932420713
F19	Kan	Open	Seagrass	0	0	0	32.8	9.152049	8	8	0.105599122	5.123638744
F20	Kan	Open	Seagrass	0	1.4	1.854724	23	18.05547	33	8.348484848	0.642605491	27.856273
F1	Kisite	MPA	Coral	33	4	2.5298	0	0	94	6.632978723	4.827224883	214.5215382
F2	Kisite	MPA	Coral	33	8.4	5.535	0	0	38	15.36842105	7.104529698	712.9917191
F4	Kisite	MPA	Coral	33	5.8	2.6381	0	0	15	19.86666667	3.804459579	374.1014983
F5	Kisite	MPA	Coral	33	16.2	27.1617	0	0	55	19.58181818	9.156646159	721.427374
F6	Kisite	MPA	Coral	33	5.8	4.62168	0	0	43	9.465116279	4.765153305	438.0676593
F7	Kisite	MPA	Coral	33	7.8	11.17855	0	0	86	13.93023256	24.09207479	2482.375643
F8	Kisite	MPA	Coral	33	0.8	1.16619	0	0	9	6.055555556	0.097374313	2.559124484
F9	Kisite	MPA	Coral	33	3	5.05964	0	0	11	16.04545455	2.913810602	329.8626823
F11	Kisite	MPA	Seagrass	33	0	0	14.2	8.90842	11	25.18181818	5.453843442	759.7611746
F12	Kisite	MPA	Seagrass	33	0	0	15.3	4.30813	5	25	2.163932551	196.1283658
F13	Kisite	MPA	Seagrass	33	0	0	11.5	5.56776	14	25.21428571	5.819004396	585.4164238
F15	Kisite	MPA	Seagrass	33	0	0	12.8	4.26146	55	21.74545455	23.58873793	2962.18943
F16	Kisite	MPA	Seagrass	33	0	0	22.4	2.98998	22	16.54545455	4.745385077	451.4460373
F17	Kisite	MPA	Seagrass	33	1.2	1.93907	0	0	44	17.13636364	9.456238304	1037.93835
F18	Kisite	MPA	Seagrass	33	0.2	0.4	19.8	5.70614	26	11.76923077	1.495517078	80.35341881
F19	Kisite	MPA	Seagrass	33	0.2	0.4	13.5	4.28952	33	12.22727273	1.950926723	103.8881141
F1	KurC	CBR	Coral	5	11.8	2.79	8	9.27	12	5.458333333	0.059313607	0.357815351
F2	KurC	CBR	Coral	5	22.2	14.41	3.6	7.2	46	7.630434783	1.315707287	61.25788283
F3	KurC	CBR	Coral	5	26	16.9	5.6	5.95	64	5.109375	0.540398555	16.809653
F4	KurC	CBR	Coral	5	18	11.6619	7	6	37	6.216216216	0.460676461	12.37609885
F5	KurC	CBR	Coral	5	18	8.717798	0.2	0.4	11	11.22727273	0.80920567	36.63123924
F6	KurC	CBR	Coral	5	36.4	16.54811	2	2.44949	31	12.09677419	2.90543984	164.2548782
F7	KurC	CBR	Coral	5	7.6	2.244994	0.4	0.8	15	7.833333333	0.276134646	9.622151956
F8	KurC	CBR	Coral	5	5	4.472136	1.4	1.959592	24	8.895833333	0.905914076	37.85514469
F11	KurC	CBR	Seagrass	5	0	0	37.8	7.678542	6	12.25	0.439772626	58.68550932
F12	KurC	CBR	Seagrass	5	0	0	41.4	12.24091	10	16	1.168209932	126.1873483
F13	KurC	CBR	Seagrass	5	0	0	44.8	8.975522	0		0	0
F14	KurC	CBR	Seagrass	5	0	0	37.8	5.268773	3	17	0.433017158	46.2442241
F15	KurC	CBR	Seagrass	5	0	0	34	6.63325	0		0	0
F17	KurC	CBR	Seagrass	5	2.2		30.8	10.22546	20	11.5	0.819401995	19.83290052
F18	KurC	CBR	Seagrass	5	0	0	38.6	17.9399	3	23.66666667	1.104873534	181.5522696
F2	Momb	MPA	Coral	20	4	2.19089	0	0	83	13.13855422	8.681408559	727.0397567
F3	Momb	MPA	Coral	20	14.2	23.0339	0	0	71	10.12676056	4.210639104	324.8425517
F4	Momb	MPA	Coral	20	36.8	27.8453	0	0	40	13.6125	5.848630939	511.3858017
F5	Momb	MPA	Coral	20	5.2	1.32665	3.6	3.2619	39	11.17948718	3.72144911	322.1713802
F6	Momb	MPA	Coral	20	26.2	12.1885	0.4	0.4899	50	12.48	7.366919908	677.8892014
F7	Momb	MPA	Coral	20	15.2	22.4891	0	0	29	8.293103448	0.894238995	36.4469629
F8	Momb	MPA	Coral	20	0	0	33	30.5941	8	24.1875	2.970247423	237.5149653
F9	Momb	MPA	Coral	20	19.8	17.837	8.2	9.64158	79	11.83544304	8.563413921	808.8575124
F11	Momb	MPA	Seagrass	20	0	0	84.4	9.666437	15	18.33333333	1.860476087	207.1482088
F12	Momb	MPA	Seagrass	20	0	0	88	11.02724	16	12.3125	1.222472838	133.5415446
F13	Momb	MPA	Seagrass	20	0	0	94	3.741657	4	17	0.394614057	41.1290659
F14	Momb	MPA	Seagrass	20	0	0	90.7	4.664762	4	13.25	0.319469577	26.45178093
F15	Momb	MPA	Seagrass	20	0	0	89.4	8.546344	6	16.16666667	0.614387931	63.53704944
F16	Momb	MPA	Seagrass	20	0	0	81.4	26.14269	6	16.16666667	0.425780421	41.05895209
F17	Momb	MPA	Seagrass	20	0	0	85.4	13.36563	7	17	1.098432023	131.3925704
F18	Momb	MPA	Seagrass	20	0	0	83.6	16.48757	1	12	0.043163316	2.863528762
F1	Nyali	Open	Coral	0	19	18.30847	0.2	0.4	39	8.743589744	1.396842834	57.08190801
F10	Nyali	Open	Coral	0	12	12.18195	2.2	1.83303	47	8.893617021	1.299488833	47.9506028
F2	Nyali	Open	Coral	0	3	2.607681	0	0	10	7.45	0.227212039	6.550296061
F3	Nyali	Open	Coral	0	7.4	4.454211	0	0	34	7.632352941	0.973191479	39.15291566
F4	Nyali	Open	Coral	0	11.6	14.27725	0.2	0.4	1	12	0.037642547	1.50589402
F5	Nyali	Open	Coral	0	10.2	10.51475	0	0	22	11.52272727	2.380030544	9.197026114
F6	Nyali	Open	Coral	0	11.2	14.60685	0	0	27	7.925925926	0.769407761	30.4020886
F7	Nyali	Open	Coral	0	18.2	21.83941	0	0	22	6.727272727	0.38099947	9.23177443
F11	Nyali	Open	Seagrass	0	0	0	11.8	8.885944	1	50	0.096788998	0
F12	Nyali	Open	Seagrass	0	0	0	9.8	7.652451	3	25	0.186780402	0
F13	Nyali	Open	Seagrass	0	0	0	22.4	7.116179	2	7.5	0.033059973	0.282899513
F14	Nyali	Open	Seagrass	0	1	2	14.8	8.605812	2	8	0.011377886	0.390199182
F16	Nyali	Open	Seagrass	0	0	0	16.4	3.720215	4	4.875	0.022431029	0
F17	Nyali	Open	Seagrass	0	0.4	0.8	6.1	7.059745	1	7.5	0.020092273	0
F18	Nyali	Open	Seagrass	0	0.3	0.4	21.4	5.388877	1	4	0.001921724	0
F19	Nyali	Open	Seagrass	0	0	0	23.4	6.8	2	4	0.002283393	0
F20	Nyali	Open	Seagrass	0	0	0	5	2.828427	0		0	0
