# Supplementary material for: Community- and government-managed marine protected areas increase fish size, biomass and potential value
Source: PLoS One. 2017 Aug 14;12(8):e0182342. doi: 10.1371/journal.pone.0182342 (PMC5555630; doi:10.1371/journal.pone.0182342)
Supplement: S2 Dataset — (XLSX) [file pone.0182342.s003.xlsx]

## Sheet: Metadata
Data for Chirico et al.
Multivariate analysis
Variable	Explanation
transect	Individual code for each point transect (5 x 5 m area)
site	Short name of each of the six sites: KanC = Kanamai closure, KanF = Kanamai fished, Kisite = Kisite Marine National Park, KurC = Kuruwitu Community-based reserve, KurF = Kuruwitu fished area, Momb = Mombasa Marine National Park, Nyal = Nyali
management	Short name of each of the three management types: Open = open for fishing, CBR = community-based reserve with fishing ban, MPA = state-run marine national park with fishing ban
age	Number of years of protection at the time of the study: 0-33 years
coral_cover	Mean hard coral cover (%) within point transect (five replicates)
seagrass_cover	Mean seagrass cover (%) within point transect (five replicates)
goatfish	Density of goatfish (Mullidae)
parrotfish	Density of parrotfish (Scaridae)
rabbitfish	Density of rabbitfish (Siganidae)
scavengers	Density of scavengers including snappers (Lethrinidae), emperors (Lutjanidae) and grunts (Haemulidae)
restofcatch	Density of other low-value species readily sold on markets. For more info, see Supplement 1

## Sheet: Data
transect	site	namagement	habitat	age	coral_cover	seagrass_cover	goatfish	parrotfish	rabbitfish	scavenger	restofcatch
F1	KanC	CBR	Coral	1	2.8	0.6	3	8			26
F2	KanC	CBR	Coral	1	19	0.8					13
F3	KanC	CBR	Coral	1	1.4	8.6				1	1
F4	KanC	CBR	Coral	1	2.8	2				2	6
F5	KanC	CBR	Coral	1	7.6	1.6		5		2	15
F6	KanC	CBR	Coral	1	21.4	10.9				3	17
F7	KanC	CBR	Coral	1	16	0.2	1	14			27
F8	KanC	CBR	Coral	1	6	2.4		1		1	17
F12	KanC	CBR	Seagrass	1	0	47				3
F15	KanC	CBR	Seagrass	1	0	55.2	2			2	1
F16	KanC	CBR	Seagrass	1	0.9	27.6				4	1
F19	KanC	CBR	Seagrass	1	0	60				7	2
F20	KanC	CBR	Seagrass	1	0	23.6				6	3
F1	KanF	Open	Coral	0	6.4	13.7				1	15
F2	KanF	Open	Coral	0	2.8	4.8	3	9			24
F4	KanF	Open	Coral	0	25.6	1.2	2	11		1	10
F5	KanF	Open	Coral	0	29	2.2	3	16		1	14
F6	KanF	Open	Coral	0	18.4	12.6	4	13			14
F8	KanF	Open	Coral	0	60.2	2.4		1		1	8
F9	KanF	Open	Coral	0	2.2	20.4	6	1			6
F11	KanF	Open	Seagrass	0	1.6	58.8		2			1
F12	KanF	Open	Seagrass	0	0	54.8		3
F16	KanF	Open	Seagrass	0	0	28.3	1			6
F17	KanF	Open	Seagrass	0	0	40.6		1		6	5
F18	KanF	Open	Seagrass	0	0	29.4				3	3
F19	KanF	Open	Seagrass	0	0	32.8				1	4
F20	KanF	Open	Seagrass	0	1.4	23				8	15
F1	Kisite	MPA	Coral	33	4	0	2	3			24
F2	Kisite	MPA	Coral	33	8.4	0	1	6			14
F4	Kisite	MPA	Coral	33	5.8	0		2		1	11
F5	Kisite	MPA	Coral	33	16.2	0	1	3			39
F6	Kisite	MPA	Coral	33	5.8	0	1	4			16
F7	Kisite	MPA	Coral	33	7.8	0	1	8			45
F8	Kisite	MPA	Coral	33	0.8	0	1				3
F9	Kisite	MPA	Coral	33	3	0	1	2			8
F11	Kisite	MPA	Seagrass	33	0	14.2	1		5	4	1
F12	Kisite	MPA	Seagrass	33	0	15.3					5
F13	Kisite	MPA	Seagrass	33	0	11.5			1	1	12
F15	Kisite	MPA	Seagrass	33	0	12.8	1	11	13	4	26
F16	Kisite	MPA	Seagrass	33	0	22.4		2	5	2	13
F17	Kisite	MPA	Seagrass	33	1.2	0	3	14	10	8	9
F18	Kisite	MPA	Seagrass	33	0.2	19.8	1	1	4	1	18
F19	Kisite	MPA	Seagrass	33	0.2	13.5	3	4			25
F2	KurC	CBR	Coral	5	22.2	3.6	3	2			23
F3	KurC	CBR	Coral	5	26	5.6	2				8
F4	KurC	CBR	Coral	5	18	7	2				15
F5	KurC	CBR	Coral	5	18	0.2					11
F6	KurC	CBR	Coral	5	36.4	2	1	2	1		24
F7	KurC	CBR	Coral	5	7.6	0.4	1				9
F8	KurC	CBR	Coral	5	5	1.4					18
F11	KurC	CBR	Seagrass	5	0	37.8				2	4
F12	KurC	CBR	Seagrass	5	0	41.4			1	9
F14	KurC	CBR	Seagrass	5	0	37.8			1	2
F17	KurC	CBR	Seagrass	5	2.2	30.8		12			7
F18	KurC	CBR	Seagrass	5	0	38.6				3
F2	Momb	MPA	Coral	20	4	0	1	4	14	12	51
F3	Momb	MPA	Coral	20	14.2	0		15	4	1	45
F4	Momb	MPA	Coral	20	36.8	0					34
F5	Momb	MPA	Coral	20	5.2	3.6	1		6	2	25
F6	Momb	MPA	Coral	20	26.2	0.4		11		2	28
F7	Momb	MPA	Coral	20	15.2	0		1			19
F8	Momb	MPA	Coral	20	0	33		4			3
F9	Momb	MPA	Coral	20	19.8	8.2	1	9		7	42
F11	Momb	MPA	Seagrass	20	0	84.4	1			9	5
F12	Momb	MPA	Seagrass	20	0	88				10	1
F13	Momb	MPA	Seagrass	20	0	94				3	1
F14	Momb	MPA	Seagrass	20	0	90.7			2	2
F15	Momb	MPA	Seagrass	20	0	89.4			1	4	1
F16	Momb	MPA	Seagrass	20	0	81.4				4	2
F17	Momb	MPA	Seagrass	20	0	85.4		1		6
F18	Momb	MPA	Seagrass	20	0	83.6				1
F1	Nyali	Open	Coral	0	19	0.2					23
F10	Nyali	Open	Coral	0	12	2.2		2			21
F2	Nyali	Open	Coral	0	3	0					4
F3	Nyali	Open	Coral	0	7.4	0					22
F4	Nyali	Open	Coral	0	11.6	0.2					1
F5	Nyali	Open	Coral	0	10.2	0					10
F6	Nyali	Open	Coral	0	11.2	0		1			14
F7	Nyali	Open	Coral	0	18.2	0		1			9
F13	Nyali	Open	Seagrass	0	0	22.4					2
F14	Nyali	Open	Seagrass	0	1	14.8					1
